# Supplementary material for: Unsaturated Fatty Acids Affect Quorum Sensing Communication System and Inhibit Motility and Biofilm Formation of Acinetobacter baumannii
Source: Int J Mol Sci. 2018 Jan 10;19(1):214. doi: 10.3390/ijms19010214 (PMC5796163; doi:10.3390/ijms19010214)
Supplement: Supplementary file 1 [file ijms-19-00214-s001.zip]

Archive with 5 entries (5 files):
- Figure_S2.tiff
- Figure_S3.tiff
- Figure_S1_bis.tiff
- Table_S1_bis.tiff
- Table_S2_bis.tiff
